# Supplementary material for: Desert Chlorella Malate Synthase 1 Enhances Salt Tolerance by Promoting Soluble Sugar and Lipid Accumulation
Source: Plants (Basel). 2026 May 28;15(11):1655. doi: 10.3390/plants15111655 (PMC13259352; doi:10.3390/plants15111655)
Supplement: Supplementary file 1 [file plants-15-01655-s001.zip]

Archive with 1 entries (1 files):
- plants-4330559-supplementary.pdf
